# Supplementary material for: Does Clade Density Constrain Geographical Range Evolution?
Source: Ecol Evol. 2024 Oct 31;14(11):e70438. doi: 10.1002/ece3.70438 (PMC11525068; doi:10.1002/ece3.70438)
Supplement: Supplementary file 1 — Table S1. Tests of phylogenetic signal of clade density estimates, using Pagel’s λ. All tests were carried out using the phylosig function in phytools v. 2.3‐0 (Revell 2024). The value refers to the average value across topologies, with 95% confidence intervals enclosed in parenthesis. [file ECE3-14-e70438-s004.xlsx]

## Sheet: Sheet1
	Table S1. Tests of phylogenetic signal of clade density estimates, using Pagel's 𝝺. All tests were carried out using the phylosig function in phytools v. 2.3-0 (Revell, 2024). The value refers to the average value across topologies, with 95% confidence intervals enclosed in parenthesis.
	Taxon	𝝺	logL	logL0	P
	Anguimorpha	0.665 (0.424-0.882)	-1577.566 (-1590.025--1564.995)	-1612.871 (-1620.69--1606.258)	0 (0-0)
	Gekkota	0.535 (0.426-0.722)	-11580.216 (-11837.469--11361.51)	-11863.731 (-12160.62--11663.386)	0 (0-0)
	Iguania	0.502 (0.446-0.564)	-14478.938 (-14597.079--14349.729)	-14607.963 (-14726.548--14477.362)	0 (0-0)
	Scincoidea	0.647 (0.588-0.71)	-13390.675 (-13648.376--13138.814)	-13669.154 (-13903.712--13433.809)	0 (0-0)
	Cetartiodactyla	0.893 (0.81-0.959)	-2198.6 (-2227.997--2173.25)	-2239.985 (-2267.686--2214.496)	0 (0-0)
	Chiroptera	0.557 (0.494-0.618)	-12093.457 (-12390.386--11813.909)	-12442.691 (-12739.138--12181.287)	0 (0-0)
	Diprotodontia	0.006 (0-0.029)	-1119.196 (-1142.836--1091.625)	-1119.228 (-1142.834--1091.788)	0.9 (0.475-1)
	Primates	0.475 (0.43-0.528)	-3666.367 (-3711.853--3602.001)	-3701.872 (-3747.283--3637.263)	0 (0-0)
