# Supplementary material for: Does Clade Density Constrain Geographical Range Evolution?
Source: Ecol Evol. 2024 Oct 31;14(11):e70438. doi: 10.1002/ece3.70438 (PMC11525068; doi:10.1002/ece3.70438)
Supplement: Supplementary file 2 — Table S2. Summary statistics of geographical distances (km) between species pairs, calculated for each clade across 100 phylogenetic trees. [file ECE3-14-e70438-s002.xlsx]

## Sheet: SupplementaryTab1
Table S2. Summary statistics of geographical distances (km) between species pairs, calculated for each clade across 100 phylogenetic trees.
	tree	taxon	min_dist	max_dist	median	sd
1	1	Anguimorpha	68752.2	1.09805e+07	747308	1.75877e+06
2	2	Anguimorpha	54630.6	1.09805e+07	683337	1.77605e+06
3	3	Anguimorpha	23710.8	1.09805e+07	832932	1.74064e+06
4	4	Anguimorpha	79907.3	1.60398e+07	732674	2.51849e+06
5	5	Anguimorpha	35891.6	1.09805e+07	732674	2.06471e+06
6	6	Anguimorpha	15611.8	1.09805e+07	727789	1.76621e+06
7	7	Anguimorpha	85140.9	1.21646e+07	710680	2.2077e+06
8	8	Anguimorpha	16600.3	1.09805e+07	821856	1.67247e+06
9	9	Anguimorpha	9786.62	1.21646e+07	668221	2.2102e+06
10	10	Anguimorpha	85140.9	1.09805e+07	924234	2.07447e+06
11	11	Anguimorpha	37224	1.09805e+07	776332	2.0588e+06
12	12	Anguimorpha	38840.2	1.09805e+07	940346	1.74703e+06
13	13	Anguimorpha	31431.9	1.09805e+07	746920	1.77109e+06
14	14	Anguimorpha	37224	1.09805e+07	1.05308e+06	1.7019e+06
15	15	Anguimorpha	85140.9	1.09805e+07	715341	1.89383e+06
16	16	Anguimorpha	49058.4	1.09805e+07	725840	1.68756e+06
17	17	Anguimorpha	23710.8	1.09805e+07	665570	1.76738e+06
18	18	Anguimorpha	31431.9	1.09805e+07	764750	1.96443e+06
19	19	Anguimorpha	27601	1.09805e+07	784010	1.69872e+06
20	20	Anguimorpha	26425.4	1.09805e+07	730082	1.56898e+06
21	21	Anguimorpha	85140.9	1.09805e+07	722904	1.69168e+06
22	22	Anguimorpha	24903.9	1.09805e+07	713335	1.67356e+06
23	23	Anguimorpha	37044.1	1.09805e+07	732674	1.71368e+06
24	24	Anguimorpha	37044.1	1.09805e+07	886817	1.81573e+06
25	25	Anguimorpha	35642.7	1.09805e+07	659807	1.8349e+06
26	26	Anguimorpha	48718.3	1.09805e+07	736899	1.88073e+06
27	27	Anguimorpha	27601	1.09805e+07	813787	1.74389e+06
28	28	Anguimorpha	6831.66	1.09805e+07	735964	1.79941e+06
29	29	Anguimorpha	38840.2	1.09805e+07	769201	1.65396e+06
30	30	Anguimorpha	24128.6	1.09805e+07	724832	1.90747e+06
31	31	Anguimorpha	24128.6	1.69021e+07	809033	2.68951e+06
32	32	Anguimorpha	35968	1.09805e+07	722904	1.73813e+06
33	33	Anguimorpha	85140.9	1.09805e+07	732674	1.84165e+06
34	34	Anguimorpha	52989.9	1.09805e+07	783457	2.03608e+06
35	35	Anguimorpha	21968.4	1.09805e+07	752660	1.97672e+06
36	36	Anguimorpha	24128.6	1.09805e+07	814521	2.05126e+06
37	37	Anguimorpha	24903.9	1.09805e+07	744312	1.8592e+06
38	38	Anguimorpha	47975.5	1.09805e+07	764750	1.91069e+06
39	39	Anguimorpha	33447.2	1.09805e+07	747308	1.88369e+06
40	40	Anguimorpha	47975.5	1.25336e+07	750709	2.30585e+06
41	41	Anguimorpha	24903.9	1.23705e+07	735964	2.2983e+06
42	42	Anguimorpha	21968.4	1.09805e+07	764750	1.80168e+06
43	43	Anguimorpha	83153.6	1.09805e+07	761626	1.89634e+06
44	44	Anguimorpha	16600.3	1.09805e+07	723864	2.22066e+06
45	45	Anguimorpha	15611.8	1.25336e+07	676079	2.24452e+06
46	46	Anguimorpha	16055.6	1.09805e+07	684876	1.63183e+06
47	47	Anguimorpha	36262.9	1.63926e+07	735964	2.82367e+06
48	48	Anguimorpha	16600.3	1.09805e+07	609271	1.976e+06
49	49	Anguimorpha	26425.4	1.09805e+07	604966	1.85168e+06
50	50	Anguimorpha	33447.2	1.63926e+07	727789	2.62566e+06
51	51	Anguimorpha	83153.6	1.23705e+07	748511	2.26168e+06
52	52	Anguimorpha	16055.6	1.09805e+07	772813	1.93895e+06
53	53	Anguimorpha	15611.8	1.69021e+07	711765	3.1905e+06
54	54	Anguimorpha	85140.9	1.09805e+07	711765	1.71252e+06
55	55	Anguimorpha	16600.3	1.26792e+07	690541	2.27565e+06
56	56	Anguimorpha	51574.5	1.7059e+07	734319	3.09143e+06
57	57	Anguimorpha	35968	1.31926e+07	730099	2.52626e+06
58	58	Anguimorpha	52989.9	1.26792e+07	716923	2.51291e+06
59	59	Anguimorpha	27601	1.09805e+07	778910	1.69776e+06
60	60	Anguimorpha	49058.4	1.09805e+07	790757	2.14549e+06
61	61	Anguimorpha	71397.2	1.31926e+07	732674	2.29919e+06
62	62	Anguimorpha	9786.62	1.09805e+07	734319	1.81473e+06
63	63	Anguimorpha	16600.3	1.31926e+07	1.05228e+06	2.37672e+06
64	64	Anguimorpha	36262.9	1.09805e+07	924234	1.95114e+06
65	65	Anguimorpha	57177	1.09805e+07	681105	1.75944e+06
66	66	Anguimorpha	15611.8	1.09805e+07	711765	1.65968e+06
67	67	Anguimorpha	53716	1.25336e+07	889111	2.27138e+06
68	68	Anguimorpha	16055.6	1.25336e+07	720256	2.42653e+06
69	69	Anguimorpha	57177	1.09805e+07	732674	1.7158e+06
70	70	Anguimorpha	85140.9	1.09805e+07	773316	1.95339e+06
71	71	Anguimorpha	36262.9	1.09805e+07	711765	1.80509e+06
72	72	Anguimorpha	77893.1	1.7059e+07	680317	2.83374e+06
73	73	Anguimorpha	33447.2	1.09805e+07	707157	1.98063e+06
74	74	Anguimorpha	77893.1	1.09805e+07	735964	1.74422e+06
75	75	Anguimorpha	24128.6	1.09805e+07	747308	1.96917e+06
76	76	Anguimorpha	24903.9	1.69021e+07	756148	2.71952e+06
77	77	Anguimorpha	16600.3	1.09805e+07	819327	2.26766e+06
78	78	Anguimorpha	38840.2	1.09805e+07	735964	1.75892e+06
79	79	Anguimorpha	24903.9	1.23705e+07	735964	2.2983e+06
80	80	Anguimorpha	23710.8	1.36132e+07	1.06685e+06	2.98038e+06
81	81	Anguimorpha	23710.8	1.09805e+07	703523	1.60733e+06
82	82	Anguimorpha	27601	1.09805e+07	785411	1.66156e+06
83	83	Anguimorpha	68697.9	1.36132e+07	723864	2.59701e+06
84	84	Anguimorpha	23710.8	1.09805e+07	903657	1.64193e+06
85	85	Anguimorpha	6831.66	1.09805e+07	735964	1.79941e+06
86	86	Anguimorpha	24903.9	1.09805e+07	751292	2.01403e+06
87	87	Anguimorpha	54630.6	1.09805e+07	696910	1.95502e+06
88	88	Anguimorpha	15611.8	1.09805e+07	696691	1.83527e+06
89	89	Anguimorpha	24128.6	1.23705e+07	686672	2.25309e+06
90	90	Anguimorpha	48718.3	1.09805e+07	707735	1.78128e+06
91	91	Anguimorpha	15611.8	1.21646e+07	732674	2.3072e+06
92	92	Anguimorpha	8114.87	1.09805e+07	711765	1.82973e+06
93	93	Anguimorpha	16600.3	1.09805e+07	707218	1.79415e+06
94	94	Anguimorpha	16600.3	1.21646e+07	669317	2.25249e+06
95	95	Anguimorpha	51186.7	1.09805e+07	840519	1.74222e+06
96	96	Anguimorpha	16600.3	1.09805e+07	761626	1.90181e+06
97	97	Anguimorpha	51186.7	1.09805e+07	764750	1.99596e+06
98	98	Anguimorpha	15611.8	1.7059e+07	734319	3.08303e+06
99	99	Anguimorpha	6831.66	1.09805e+07	954197	1.69997e+06
100	100	Anguimorpha	4867.98	1.23705e+07	711765	2.60579e+06
101	1	Gekkota	0	1.27573e+07	749594	1.58044e+06
102	2	Gekkota	0	1.12693e+07	659352	1.54432e+06
103	3	Gekkota	0	9.97957e+06	775598	1.45762e+06
104	4	Gekkota	0	1.3514e+07	760292	1.88869e+06
105	5	Gekkota	0	1.54946e+07	779732	1.79685e+06
106	6	Gekkota	0	1.09417e+07	742429	1.54521e+06
107	7	Gekkota	0	1.24121e+07	707477	1.6499e+06
108	8	Gekkota	0	1.10744e+07	812894	1.85728e+06
109	9	Gekkota	0	9.43267e+06	774402	1.65774e+06
110	10	Gekkota	0	1.05143e+07	751141	1.77344e+06
111	11	Gekkota	0	1.32067e+07	756482	1.63809e+06
112	12	Gekkota	0	1.07775e+07	755438	1.71233e+06
113	13	Gekkota	0	1.21929e+07	789539	1.69542e+06
114	14	Gekkota	0	1.10744e+07	744677	1.61988e+06
115	15	Gekkota	0	1.06751e+07	752042	1.86252e+06
116	16	Gekkota	0	1.05651e+07	751104	1.56343e+06
117	17	Gekkota	0	1.4942e+07	747896	1.92259e+06
118	18	Gekkota	0	1.09417e+07	733274	1.88435e+06
119	19	Gekkota	0	1.25586e+07	698822	1.60397e+06
120	20	Gekkota	0	9.97088e+06	756482	1.54803e+06
121	21	Gekkota	0	1.64908e+07	844822	1.87024e+06
122	22	Gekkota	0	1.07775e+07	733953	1.7015e+06
123	23	Gekkota	0	1.54946e+07	758791	1.78241e+06
124	24	Gekkota	0	1.12832e+07	696361	1.55069e+06
125	25	Gekkota	0	1.12693e+07	804275	1.65217e+06
126	26	Gekkota	0	9.29867e+06	719350	1.56776e+06
127	27	Gekkota	0	1.1049e+07	737531	1.66313e+06
128	28	Gekkota	0	1.21632e+07	755696	1.72798e+06
129	29	Gekkota	0	8.0051e+06	811850	1.48865e+06
130	30	Gekkota	0	1.13039e+07	770698	1.65009e+06
131	31	Gekkota	0	1.32067e+07	741848	1.7448e+06
132	32	Gekkota	0	1.05179e+07	808953	1.65228e+06
133	33	Gekkota	0	1.40278e+07	717360	1.71261e+06
134	34	Gekkota	0	1.34834e+07	816153	1.74884e+06
135	35	Gekkota	0	9.77545e+06	816085	1.67243e+06
136	36	Gekkota	0	1.70256e+07	760922	1.87903e+06
137	37	Gekkota	0	1.40278e+07	790120	1.68039e+06
138	38	Gekkota	0	1.1161e+07	726557	1.73531e+06
139	39	Gekkota	0	1.54946e+07	744767	1.78053e+06
140	40	Gekkota	406.059	8.77474e+06	756482	1.4765e+06
141	41	Gekkota	0	1.05179e+07	805751	1.64255e+06
142	42	Gekkota	0	1.06992e+07	817393	1.67688e+06
143	43	Gekkota	0	1.24121e+07	741117	1.72539e+06
144	44	Gekkota	0	1.11995e+07	772992	1.74695e+06
145	45	Gekkota	0	1.48347e+07	756660	1.69287e+06
146	46	Gekkota	0	1.05651e+07	696361	1.69376e+06
147	47	Gekkota	0	1.12832e+07	702738	1.80712e+06
148	48	Gekkota	0	1.25391e+07	729710	1.74706e+06
149	49	Gekkota	0	1.11995e+07	772992	1.74695e+06
150	50	Gekkota	0	1.16617e+07	749348	1.89766e+06
151	51	Gekkota	0	1.54946e+07	725911	1.79552e+06
152	52	Gekkota	0	1.80259e+07	768050	2.10164e+06
153	53	Gekkota	0	9.61471e+06	701284	1.69948e+06
154	54	Gekkota	0	9.31108e+06	747321	1.69745e+06
155	55	Gekkota	0	1.20711e+07	758532	1.55884e+06
156	56	Gekkota	0	1.61491e+07	683834	1.87541e+06
157	57	Gekkota	0	1.12832e+07	758694	1.7181e+06
158	58	Gekkota	0	9.44881e+06	705426	1.6249e+06
159	59	Gekkota	0	1.26762e+07	758424	1.74021e+06
160	60	Gekkota	0	1.14985e+07	733953	1.60667e+06
161	61	Gekkota	0	1.09417e+07	753577	1.70397e+06
162	62	Gekkota	0	1.14665e+07	818159	1.58393e+06
163	63	Gekkota	0	1.12832e+07	722494	1.68186e+06
164	64	Gekkota	0	1.25586e+07	813921	1.78661e+06
165	65	Gekkota	0	9.43115e+06	785062	1.64336e+06
166	66	Gekkota	0	1.06992e+07	755160	1.60983e+06
167	67	Gekkota	0	1.54946e+07	774402	1.81965e+06
168	68	Gekkota	0	9.67053e+06	802599	1.67972e+06
169	69	Gekkota	0	1.05179e+07	725467	1.56726e+06
170	70	Gekkota	0	9.97088e+06	756482	1.54803e+06
171	71	Gekkota	0	1.0868e+07	781957	1.88018e+06
172	72	Gekkota	0	9.33875e+06	716449	1.734e+06
173	73	Gekkota	0	1.06157e+07	774402	1.65276e+06
174	74	Gekkota	0	1.08467e+07	743515	1.62853e+06
175	75	Gekkota	0	1.40278e+07	774402	1.78687e+06
176	76	Gekkota	0	1.53582e+07	806593	1.79716e+06
177	77	Gekkota	0	9.97088e+06	791291	1.87855e+06
178	78	Gekkota	0	1.09492e+07	745294	1.71528e+06
179	79	Gekkota	0	1.09699e+07	734724	1.68441e+06
180	80	Gekkota	0	9.85858e+06	848682	1.69176e+06
181	81	Gekkota	0	9.29867e+06	719350	1.56776e+06
182	82	Gekkota	0	1.20543e+07	792429	1.71846e+06
183	83	Gekkota	0	1.27573e+07	743489	1.82698e+06
184	84	Gekkota	0	1.09699e+07	784894	1.77369e+06
185	85	Gekkota	0	1.19853e+07	774402	1.66236e+06
186	86	Gekkota	0	1.25586e+07	760922	1.86057e+06
187	87	Gekkota	0	1.09288e+07	772550	1.67881e+06
188	88	Gekkota	0	1.53582e+07	814614	1.72652e+06
189	89	Gekkota	0	1.05315e+07	746691	1.76118e+06
190	90	Gekkota	0	1.09699e+07	752042	1.62714e+06
191	91	Gekkota	0	1.19853e+07	838155	1.65204e+06
192	92	Gekkota	0	1.1986e+07	726897	1.80031e+06
193	93	Gekkota	0	1.14167e+07	692956	1.64624e+06
194	94	Gekkota	0	1.54946e+07	811850	1.62203e+06
195	95	Gekkota	0	1.13015e+07	801849	1.79438e+06
196	96	Gekkota	0	1.48347e+07	729421	1.75918e+06
197	97	Gekkota	0	1.20711e+07	759613	1.65985e+06
198	98	Gekkota	0	9.52234e+06	747321	1.60738e+06
199	99	Gekkota	0	9.47082e+06	814423	1.49222e+06
200	100	Gekkota	0	1.13039e+07	838817	1.69648e+06
201	1	Iguania	0	8.30345e+06	642846	980467
202	2	Iguania	0	4.88065e+06	681770	832495
203	3	Iguania	0	8.30345e+06	660120	944135
204	4	Iguania	0	7.32809e+06	621194	991164
205	5	Iguania	0	7.32809e+06	571374	964065
206	6	Iguania	0	7.32809e+06	621194	944181
207	7	Iguania	0	7.32809e+06	673789	967798
208	8	Iguania	0	7.32809e+06	630821	961084
209	9	Iguania	0	7.32809e+06	612866	968725
210	10	Iguania	0	7.32809e+06	660515	895489
211	11	Iguania	0	7.32809e+06	604432	968266
212	12	Iguania	0	7.32809e+06	619471	1.0213e+06
213	13	Iguania	0	7.32809e+06	571209	958765
214	14	Iguania	0	6.1276e+06	633095	936030
215	15	Iguania	0	5.51091e+06	687794	925828
216	16	Iguania	0	8.30345e+06	545189	972000
217	17	Iguania	0	7.32809e+06	571374	1.04179e+06
218	18	Iguania	0	7.32809e+06	670890	911201
219	19	Iguania	0	6.28185e+06	691809	953462
220	20	Iguania	0	6.28185e+06	691809	953462
221	21	Iguania	0	7.32809e+06	621194	984171
222	22	Iguania	0	5.68863e+06	683176	899575
223	23	Iguania	0	7.32809e+06	607510	966847
224	24	Iguania	0	7.32809e+06	631750	942642
225	25	Iguania	0	8.30345e+06	627841	983206
226	26	Iguania	0	7.32809e+06	642663	969520
227	27	Iguania	0	7.32809e+06	703591	955245
228	28	Iguania	0	6.46371e+06	613913	973242
229	29	Iguania	0	5.20501e+06	582812	884990
230	30	Iguania	0	7.32809e+06	583220	982019
231	31	Iguania	0	7.32809e+06	570174	957243
232	32	Iguania	0	7.32809e+06	583621	900544
233	33	Iguania	0	5.20501e+06	644438	888565
234	34	Iguania	0	7.32809e+06	595258	990983
235	35	Iguania	0	7.32809e+06	695202	862412
236	36	Iguania	0	7.32809e+06	588389	908321
237	37	Iguania	0	7.32809e+06	583929	897218
238	38	Iguania	0	7.32809e+06	621194	944181
239	39	Iguania	0	7.32809e+06	690084	982113
240	40	Iguania	0	7.32809e+06	626781	942927
241	41	Iguania	0	7.32809e+06	631149	946165
242	42	Iguania	0	7.32809e+06	614602	885628
243	43	Iguania	0	7.32809e+06	657640	916013
244	44	Iguania	0	8.30345e+06	588899	1.03871e+06
245	45	Iguania	0	7.32809e+06	712943	979337
246	46	Iguania	0	7.32809e+06	653624	1.02606e+06
247	47	Iguania	0	7.32809e+06	614602	940633
248	48	Iguania	0	7.32809e+06	598456	971104
249	49	Iguania	0	7.32809e+06	640061	939621
250	50	Iguania	0	7.32809e+06	590624	829124
251	51	Iguania	0	7.32809e+06	564889	910693
252	52	Iguania	0	7.32809e+06	694742	963768
253	53	Iguania	0	7.32809e+06	657640	916013
254	54	Iguania	0	7.32809e+06	658034	906369
255	55	Iguania	0	8.30345e+06	594669	963438
256	56	Iguania	0	7.32809e+06	660120	967568
257	57	Iguania	0	7.32809e+06	556528	917340
258	58	Iguania	0	8.30345e+06	670890	955374
259	59	Iguania	0	7.32809e+06	670890	924602
260	60	Iguania	0	7.32809e+06	688995	996506
261	61	Iguania	0	7.32809e+06	621993	1.04865e+06
262	62	Iguania	0	8.30345e+06	714914	1.01198e+06
263	63	Iguania	0	8.30345e+06	626915	1.0026e+06
264	64	Iguania	0	7.32809e+06	606244	985440
265	65	Iguania	0	7.32809e+06	640992	956863
266	66	Iguania	0	7.32809e+06	609721	975838
267	67	Iguania	0	8.30345e+06	599602	985957
268	68	Iguania	0	7.32809e+06	678591	954416
269	69	Iguania	0	7.32809e+06	660120	974662
270	70	Iguania	0	7.32809e+06	571280	944841
271	71	Iguania	0	7.32809e+06	694091	925694
272	72	Iguania	0	7.32809e+06	614866	947510
273	73	Iguania	0	7.32809e+06	661014	922334
274	74	Iguania	0	8.30345e+06	691809	900554
275	75	Iguania	0	5.5646e+06	665449	897029
276	76	Iguania	0	8.30345e+06	614602	927086
277	77	Iguania	0	7.32809e+06	603334	925092
278	78	Iguania	0	7.32809e+06	587409	953316
279	79	Iguania	0	7.32809e+06	668188	935864
280	80	Iguania	0	7.32809e+06	580329	927371
281	81	Iguania	0	7.32809e+06	606258	966040
282	82	Iguania	0	7.32809e+06	604333	947853
283	83	Iguania	0	5.58458e+06	696878	939293
284	84	Iguania	0	5.49895e+06	675928	884510
285	85	Iguania	0	7.32809e+06	614602	827847
286	86	Iguania	0	7.32809e+06	598579	1.00182e+06
287	87	Iguania	0	8.30345e+06	602694	1.0121e+06
288	88	Iguania	0	8.30345e+06	665102	964542
289	89	Iguania	0	7.32809e+06	584362	1.01247e+06
290	90	Iguania	0	8.30345e+06	561148	958663
291	91	Iguania	0	6.35382e+06	691809	937021
292	92	Iguania	0	7.32809e+06	678591	954416
293	93	Iguania	0	8.30345e+06	682234	974098
294	94	Iguania	0	7.32809e+06	604474	990386
295	95	Iguania	0	6.2778e+06	654854	878550
296	96	Iguania	0	7.32809e+06	608343	982388
297	97	Iguania	0	7.32809e+06	659731	1.00186e+06
298	98	Iguania	0	6.1276e+06	699559	886061
299	99	Iguania	0	7.32809e+06	633377	910599
300	100	Iguania	0	5.20501e+06	612438	885338
301	1	Scincoidea	1.7951	1.81919e+07	690219	1.9797e+06
302	2	Scincoidea	1.7951	1.64472e+07	691928	2.23104e+06
303	3	Scincoidea	1.7951	1.64472e+07	717922	2.2509e+06
304	4	Scincoidea	1.7951	1.83636e+07	760715	2.41503e+06
305	5	Scincoidea	1.7951	1.5648e+07	749470	2.10759e+06
306	6	Scincoidea	1.7951	1.69454e+07	768198	1.97214e+06
307	7	Scincoidea	1.7951	1.83636e+07	707336	2.34566e+06
308	8	Scincoidea	1.7951	1.74005e+07	705291	2.30104e+06
309	9	Scincoidea	1.7951	1.75762e+07	705150	2.09631e+06
310	10	Scincoidea	1.7951	1.70217e+07	680743	2.22886e+06
311	11	Scincoidea	1.7951	1.70016e+07	707336	2.09341e+06
312	12	Scincoidea	1.7951	1.81919e+07	764638	1.92302e+06
313	13	Scincoidea	1.7951	1.79126e+07	735492	2.09687e+06
314	14	Scincoidea	1.7951	1.40882e+07	777620	1.79364e+06
315	15	Scincoidea	1.7951	1.64393e+07	705291	2.06248e+06
316	16	Scincoidea	1.7951	1.80213e+07	699989	2.20149e+06
317	17	Scincoidea	1.7951	1.83636e+07	768198	2.12725e+06
318	18	Scincoidea	1.7951	1.70989e+07	764638	2.06221e+06
319	19	Scincoidea	1.7951	1.52713e+07	777031	2.22232e+06
320	20	Scincoidea	1.7951	1.41957e+07	702816	1.77594e+06
321	21	Scincoidea	1.7951	1.62598e+07	691928	1.73112e+06
322	22	Scincoidea	1.7951	1.60159e+07	705827	1.7907e+06
323	23	Scincoidea	1.7951	1.60159e+07	733600	2.33172e+06
324	24	Scincoidea	1.7951	1.64472e+07	700176	2.1377e+06
325	25	Scincoidea	1.7951	1.83636e+07	698134	2.24549e+06
326	26	Scincoidea	1.7951	1.52713e+07	739907	2.00873e+06
327	27	Scincoidea	1.7951	1.56839e+07	682495	2.11773e+06
328	28	Scincoidea	1.7951	1.85131e+07	733409	1.81197e+06
329	29	Scincoidea	1.7951	1.56389e+07	691928	2.12005e+06
330	30	Scincoidea	1.7951	1.72264e+07	716369	2.04976e+06
331	31	Scincoidea	1.7951	1.83636e+07	695510	2.09956e+06
332	32	Scincoidea	1.7951	1.7684e+07	757471	2.18087e+06
333	33	Scincoidea	1.7951	1.83636e+07	690219	2.16808e+06
334	34	Scincoidea	1.7951	1.793e+07	693241	1.9732e+06
335	35	Scincoidea	1.7951	1.83636e+07	706243	2.26237e+06
336	36	Scincoidea	1.7951	1.64393e+07	704912	2.04541e+06
337	37	Scincoidea	1.7951	1.83636e+07	704115	2.24231e+06
338	38	Scincoidea	1.7951	1.72934e+07	691928	2.42279e+06
339	39	Scincoidea	1.7951	1.47738e+07	766192	2.03178e+06
340	40	Scincoidea	1.7951	1.62598e+07	702816	2.17059e+06
341	41	Scincoidea	1.7951	1.73723e+07	720898	2.12056e+06
342	42	Scincoidea	1.7951	1.79126e+07	700475	2.26357e+06
343	43	Scincoidea	1.7951	1.55179e+07	766192	2.33986e+06
344	44	Scincoidea	1.7951	1.55449e+07	766418	2.00642e+06
345	45	Scincoidea	1.7951	1.81919e+07	760775	2.4014e+06
346	46	Scincoidea	1.7951	1.72934e+07	733983	2.36208e+06
347	47	Scincoidea	1.7951	1.81919e+07	642663	1.6663e+06
348	48	Scincoidea	1.7951	1.81919e+07	771575	2.25528e+06
349	49	Scincoidea	1.7951	1.70016e+07	781142	2.23029e+06
350	50	Scincoidea	1.7951	1.56839e+07	732474	2.05368e+06
351	51	Scincoidea	1.7951	1.6351e+07	747104	1.84652e+06
352	52	Scincoidea	1.7951	1.72264e+07	743390	1.96147e+06
353	53	Scincoidea	1.7951	1.74871e+07	768609	2.3905e+06
354	54	Scincoidea	1.7951	1.74871e+07	752769	2.04747e+06
355	55	Scincoidea	1.7951	1.60138e+07	704115	1.91127e+06
356	56	Scincoidea	1.7951	1.60159e+07	708329	2.11185e+06
357	57	Scincoidea	1.7951	1.53434e+07	704841	2.23298e+06
358	58	Scincoidea	1.7951	1.81919e+07	716946	2.50899e+06
359	59	Scincoidea	1.7951	1.85455e+07	737127	2.36851e+06
360	60	Scincoidea	1.7951	1.62126e+07	674444	2.13468e+06
361	61	Scincoidea	1.7951	1.85131e+07	709322	2.14107e+06
362	62	Scincoidea	1.7951	1.9527e+07	781938	2.4177e+06
363	63	Scincoidea	1.7951	1.83636e+07	722288	2.28784e+06
364	64	Scincoidea	1.7951	1.62132e+07	704318	2.33245e+06
365	65	Scincoidea	1.7951	1.9527e+07	706243	2.1261e+06
366	66	Scincoidea	1.7951	1.82204e+07	705076	2.13311e+06
367	67	Scincoidea	1.7951	1.65937e+07	739054	2.07436e+06
368	68	Scincoidea	1.7951	1.28254e+07	706026	1.42429e+06
369	69	Scincoidea	1.7951	1.4849e+07	777564	2.07849e+06
370	70	Scincoidea	1.7951	1.64472e+07	691928	2.23104e+06
371	71	Scincoidea	1.7951	1.55747e+07	706896	1.81242e+06
372	72	Scincoidea	1.7951	1.80213e+07	688651	1.92458e+06
373	73	Scincoidea	1.7951	1.83636e+07	697372	2.28891e+06
374	74	Scincoidea	1.7951	1.74261e+07	712623	2.36993e+06
375	75	Scincoidea	1.7951	1.81919e+07	711630	2.34644e+06
376	76	Scincoidea	1.7951	1.69314e+07	685375	2.14454e+06
377	77	Scincoidea	1.7951	1.9527e+07	773632	2.33889e+06
378	78	Scincoidea	1.7951	1.56611e+07	706314	2.25797e+06
379	79	Scincoidea	1.7951	1.88584e+07	684861	2.26342e+06
380	80	Scincoidea	1.7951	1.72934e+07	716656	2.14819e+06
381	81	Scincoidea	1.7951	1.7329e+07	675969	2.07006e+06
382	82	Scincoidea	1.7951	1.74005e+07	722496	2.38159e+06
383	83	Scincoidea	1.7951	1.75735e+07	733409	2.07771e+06
384	84	Scincoidea	1.7951	1.7329e+07	626377	1.83942e+06
385	85	Scincoidea	1.7951	1.56253e+07	691928	2.1227e+06
386	86	Scincoidea	1.7951	1.55747e+07	755305	2.04922e+06
387	87	Scincoidea	1.7951	1.55628e+07	800107	1.86888e+06
388	88	Scincoidea	1.7951	1.56839e+07	732474	2.05368e+06
389	89	Scincoidea	1.7951	1.5238e+07	693241	2.03085e+06
390	90	Scincoidea	1.7951	1.83636e+07	768198	2.19317e+06
391	91	Scincoidea	1.7951	1.80213e+07	766192	2.06499e+06
392	92	Scincoidea	1.7951	1.52713e+07	671941	1.99407e+06
393	93	Scincoidea	1.7951	1.48988e+07	706243	2.11746e+06
394	94	Scincoidea	1.7951	1.83636e+07	684347	1.98457e+06
395	95	Scincoidea	1.7951	1.9527e+07	703567	2.15427e+06
396	96	Scincoidea	1.7951	1.83636e+07	779258	2.18748e+06
397	97	Scincoidea	1.7951	1.81919e+07	688137	2.25651e+06
398	98	Scincoidea	1.7951	1.71694e+07	749570	1.99559e+06
399	99	Scincoidea	1.7951	1.53434e+07	706243	2.03959e+06
400	100	Scincoidea	1.7951	1.793e+07	709322	2.22295e+06
401	1	Cetartiodactyla	84009.9	1.03231e+07	1.93004e+06	1.70919e+06
402	2	Cetartiodactyla	84009.9	8.71316e+06	1.84453e+06	1.59659e+06
403	3	Cetartiodactyla	84009.9	1.03231e+07	1.90237e+06	1.74966e+06
404	4	Cetartiodactyla	84009.9	1.03231e+07	1.70754e+06	1.71746e+06
405	5	Cetartiodactyla	84009.9	8.04017e+06	1.90038e+06	1.45626e+06
406	6	Cetartiodactyla	84009.9	1.03231e+07	1.91794e+06	1.72995e+06
407	7	Cetartiodactyla	84009.9	8.71316e+06	1.82361e+06	1.63575e+06
408	8	Cetartiodactyla	84009.9	8.71316e+06	1.88175e+06	1.61722e+06
409	9	Cetartiodactyla	84009.9	8.71316e+06	1.89732e+06	1.60909e+06
410	10	Cetartiodactyla	84009.9	8.04017e+06	1.91794e+06	1.4041e+06
411	11	Cetartiodactyla	84009.9	8.04017e+06	1.79212e+06	1.44168e+06
412	12	Cetartiodactyla	84009.9	8.71316e+06	1.80499e+06	1.6127e+06
413	13	Cetartiodactyla	84009.9	8.04017e+06	1.87669e+06	1.40465e+06
414	14	Cetartiodactyla	84009.9	8.71316e+06	1.91794e+06	1.58938e+06
415	15	Cetartiodactyla	84009.9	8.71316e+06	1.70754e+06	1.61084e+06
416	16	Cetartiodactyla	84009.9	8.71316e+06	1.72499e+06	1.65339e+06
417	17	Cetartiodactyla	84009.9	8.04017e+06	1.90237e+06	1.46006e+06
418	18	Cetartiodactyla	84009.9	8.71316e+06	1.88282e+06	1.70317e+06
419	19	Cetartiodactyla	84009.9	8.71316e+06	2.04947e+06	1.61839e+06
420	20	Cetartiodactyla	84009.9	8.71316e+06	1.88175e+06	1.70048e+06
421	21	Cetartiodactyla	84009.9	8.04017e+06	1.90237e+06	1.37965e+06
422	22	Cetartiodactyla	84009.9	1.03231e+07	1.70754e+06	1.70864e+06
423	23	Cetartiodactyla	84009.9	8.71316e+06	1.8868e+06	1.57068e+06
424	24	Cetartiodactyla	84009.9	8.04017e+06	1.68398e+06	1.44723e+06
425	25	Cetartiodactyla	84009.9	8.71316e+06	1.87669e+06	1.62187e+06
426	26	Cetartiodactyla	84009.9	8.04017e+06	1.66042e+06	1.46597e+06
427	27	Cetartiodactyla	84009.9	8.71316e+06	1.92615e+06	1.58358e+06
428	28	Cetartiodactyla	84009.9	8.04017e+06	1.87976e+06	1.48347e+06
429	29	Cetartiodactyla	84009.9	1.03231e+07	1.94749e+06	1.68062e+06
430	30	Cetartiodactyla	84009.9	8.71316e+06	1.93004e+06	1.66984e+06
431	31	Cetartiodactyla	84009.9	8.71316e+06	1.87669e+06	1.72067e+06
432	32	Cetartiodactyla	84009.9	8.04017e+06	1.91794e+06	1.54286e+06
433	33	Cetartiodactyla	84009.9	8.71316e+06	1.8868e+06	1.63028e+06
434	34	Cetartiodactyla	84009.9	8.04017e+06	1.8868e+06	1.46878e+06
435	35	Cetartiodactyla	84009.9	8.04017e+06	1.97703e+06	1.45251e+06
436	36	Cetartiodactyla	84009.9	8.71316e+06	1.8868e+06	1.61164e+06
437	37	Cetartiodactyla	84009.9	8.71316e+06	2.04947e+06	1.60891e+06
438	38	Cetartiodactyla	84009.9	8.71316e+06	1.8868e+06	1.65668e+06
439	39	Cetartiodactyla	84009.9	8.71316e+06	1.66042e+06	1.68597e+06
440	40	Cetartiodactyla	84009.9	8.71316e+06	1.80284e+06	1.71476e+06
441	41	Cetartiodactyla	84009.9	1.03231e+07	1.68398e+06	1.76859e+06
442	42	Cetartiodactyla	84009.9	8.71316e+06	1.90237e+06	1.65471e+06
443	43	Cetartiodactyla	84009.9	8.04017e+06	1.89732e+06	1.52043e+06
444	44	Cetartiodactyla	84009.9	8.04017e+06	1.68398e+06	1.43303e+06
445	45	Cetartiodactyla	84009.9	8.71316e+06	1.94213e+06	1.63007e+06
446	46	Cetartiodactyla	84009.9	8.71316e+06	1.69882e+06	1.61918e+06
447	47	Cetartiodactyla	84009.9	8.04017e+06	1.94213e+06	1.46064e+06
448	48	Cetartiodactyla	84009.9	8.71316e+06	1.94213e+06	1.61884e+06
449	49	Cetartiodactyla	84009.9	8.71316e+06	1.91794e+06	1.67094e+06
450	50	Cetartiodactyla	84009.9	8.71316e+06	1.88282e+06	1.60613e+06
451	51	Cetartiodactyla	84009.9	1.03231e+07	1.8868e+06	1.67031e+06
452	52	Cetartiodactyla	84009.9	8.71316e+06	1.90237e+06	1.61173e+06
453	53	Cetartiodactyla	84009.9	8.71316e+06	1.91794e+06	1.71012e+06
454	54	Cetartiodactyla	84009.9	8.71316e+06	1.87669e+06	1.69072e+06
455	55	Cetartiodactyla	84009.9	8.71316e+06	1.69486e+06	1.63023e+06
456	56	Cetartiodactyla	84009.9	8.04017e+06	2.03368e+06	1.47409e+06
457	57	Cetartiodactyla	84009.9	1.03231e+07	2.03368e+06	1.72994e+06
458	58	Cetartiodactyla	84009.9	8.04017e+06	1.91794e+06	1.38118e+06
459	59	Cetartiodactyla	84009.9	8.71316e+06	1.75067e+06	1.68381e+06
460	60	Cetartiodactyla	84009.9	8.71316e+06	1.79212e+06	1.69375e+06
461	61	Cetartiodactyla	84009.9	8.04017e+06	1.90038e+06	1.38683e+06
462	62	Cetartiodactyla	84009.9	1.03231e+07	1.91794e+06	1.79615e+06
463	63	Cetartiodactyla	84009.9	8.71316e+06	1.88175e+06	1.57297e+06
464	64	Cetartiodactyla	84009.9	8.71316e+06	1.8868e+06	1.62516e+06
465	65	Cetartiodactyla	84009.9	8.71316e+06	1.98791e+06	1.60409e+06
466	66	Cetartiodactyla	84009.9	8.71316e+06	1.87669e+06	1.7013e+06
467	67	Cetartiodactyla	84009.9	1.03231e+07	1.85944e+06	1.81768e+06
468	68	Cetartiodactyla	84009.9	8.04017e+06	1.89732e+06	1.42137e+06
469	69	Cetartiodactyla	84009.9	8.71316e+06	1.80078e+06	1.61431e+06
470	70	Cetartiodactyla	84009.9	1.03231e+07	1.70754e+06	1.76703e+06
471	71	Cetartiodactyla	84009.9	8.71316e+06	1.91794e+06	1.62977e+06
472	72	Cetartiodactyla	84009.9	1.03231e+07	1.95958e+06	1.80303e+06
473	73	Cetartiodactyla	84009.9	8.71316e+06	1.88282e+06	1.63314e+06
474	74	Cetartiodactyla	84009.9	8.04017e+06	1.8868e+06	1.43632e+06
475	75	Cetartiodactyla	84009.9	8.71316e+06	1.70754e+06	1.74985e+06
476	76	Cetartiodactyla	84009.9	8.71316e+06	1.68398e+06	1.61811e+06
477	77	Cetartiodactyla	84009.9	8.71316e+06	1.89732e+06	1.74378e+06
478	78	Cetartiodactyla	84009.9	8.71316e+06	2.04947e+06	1.70052e+06
479	79	Cetartiodactyla	84009.9	1.03231e+07	1.97581e+06	1.69712e+06
480	80	Cetartiodactyla	84009.9	8.71316e+06	1.70754e+06	1.57803e+06
481	81	Cetartiodactyla	84009.9	1.03231e+07	1.88175e+06	1.68283e+06
482	82	Cetartiodactyla	84009.9	8.71316e+06	1.87669e+06	1.6722e+06
483	83	Cetartiodactyla	84009.9	8.71316e+06	2.06525e+06	1.62462e+06
484	84	Cetartiodactyla	84009.9	8.71316e+06	1.88282e+06	1.7075e+06
485	85	Cetartiodactyla	84009.9	8.04017e+06	1.94749e+06	1.43254e+06
486	86	Cetartiodactyla	84009.9	8.71316e+06	1.88175e+06	1.58709e+06
487	87	Cetartiodactyla	84009.9	1.03231e+07	1.93004e+06	1.83278e+06
488	88	Cetartiodactyla	84009.9	8.71316e+06	1.64188e+06	1.66651e+06
489	89	Cetartiodactyla	84009.9	1.03231e+07	1.70318e+06	1.75434e+06
490	90	Cetartiodactyla	84009.9	8.71316e+06	1.88175e+06	1.58951e+06
491	91	Cetartiodactyla	84009.9	1.03231e+07	1.87669e+06	1.8189e+06
492	92	Cetartiodactyla	84009.9	8.71316e+06	1.87669e+06	1.70663e+06
493	93	Cetartiodactyla	84009.9	8.71316e+06	1.91794e+06	1.60352e+06
494	94	Cetartiodactyla	84009.9	8.71316e+06	1.88175e+06	1.60311e+06
495	95	Cetartiodactyla	84009.9	8.71316e+06	1.6925e+06	1.66038e+06
496	96	Cetartiodactyla	84009.9	1.03231e+07	1.68398e+06	1.71282e+06
497	97	Cetartiodactyla	84009.9	8.71316e+06	1.85944e+06	1.63537e+06
498	98	Cetartiodactyla	84009.9	8.71316e+06	1.68398e+06	1.72031e+06
499	99	Cetartiodactyla	84009.9	8.71316e+06	1.91794e+06	1.65456e+06
500	100	Cetartiodactyla	84009.9	8.71316e+06	2.04367e+06	1.69345e+06
501	1	Chiroptera	18692.2	1.86229e+07	2.14945e+06	3.64342e+06
502	2	Chiroptera	18692.2	1.86229e+07	2.28647e+06	3.71177e+06
503	3	Chiroptera	27056.1	1.86229e+07	2.21616e+06	4.02826e+06
504	4	Chiroptera	16119	1.87851e+07	2.2455e+06	3.78533e+06
505	5	Chiroptera	18692.2	1.6822e+07	2.23905e+06	3.89323e+06
506	6	Chiroptera	16119	1.96692e+07	2.25857e+06	3.44576e+06
507	7	Chiroptera	16119	1.86229e+07	2.11238e+06	3.82566e+06
508	8	Chiroptera	27056.1	1.95787e+07	2.19902e+06	3.67537e+06
509	9	Chiroptera	18692.2	1.64741e+07	2.21579e+06	3.64279e+06
510	10	Chiroptera	18692.2	1.87733e+07	2.23699e+06	4.0131e+06
511	11	Chiroptera	17623.5	1.86924e+07	2.28158e+06	3.92196e+06
512	12	Chiroptera	16119	1.86229e+07	2.29715e+06	3.54362e+06
513	13	Chiroptera	18692.2	1.92853e+07	2.33207e+06	3.83973e+06
514	14	Chiroptera	18692.2	1.85165e+07	2.14428e+06	3.62333e+06
515	15	Chiroptera	17342.4	1.8378e+07	2.18023e+06	3.51158e+06
516	16	Chiroptera	18692.2	1.93941e+07	2.2893e+06	4.22089e+06
517	17	Chiroptera	18692.2	1.92843e+07	2.23456e+06	3.52548e+06
518	18	Chiroptera	18692.2	1.87575e+07	2.26097e+06	3.88456e+06
519	19	Chiroptera	24100.3	1.82728e+07	2.19763e+06	3.76102e+06
520	20	Chiroptera	18692.2	1.86229e+07	2.25139e+06	3.86613e+06
521	21	Chiroptera	16119	1.8043e+07	2.24031e+06	3.9754e+06
522	22	Chiroptera	16119	1.80637e+07	2.20144e+06	3.31819e+06
523	23	Chiroptera	18692.2	1.95769e+07	2.25851e+06	4.2271e+06
524	24	Chiroptera	17342.4	1.85564e+07	2.18561e+06	3.88682e+06
525	25	Chiroptera	17623.5	1.9372e+07	2.22265e+06	3.71137e+06
526	26	Chiroptera	18692.2	1.6729e+07	2.25097e+06	3.58127e+06
527	27	Chiroptera	18692.2	1.79863e+07	2.14799e+06	3.94559e+06
528	28	Chiroptera	16119	1.81825e+07	2.26801e+06	3.72679e+06
529	29	Chiroptera	18692.2	1.84579e+07	2.23905e+06	3.98773e+06
530	30	Chiroptera	18692.2	1.91059e+07	2.26768e+06	3.92365e+06
531	31	Chiroptera	16119	1.82728e+07	2.27371e+06	3.94175e+06
532	32	Chiroptera	18692.2	1.86229e+07	2.16653e+06	3.80644e+06
533	33	Chiroptera	18692.2	1.77881e+07	2.1922e+06	3.57254e+06
534	34	Chiroptera	18692.2	1.88046e+07	2.12076e+06	3.66376e+06
535	35	Chiroptera	18692.2	1.86729e+07	2.18755e+06	3.86145e+06
536	36	Chiroptera	18692.2	1.84583e+07	2.35471e+06	3.88439e+06
537	37	Chiroptera	16119	1.85911e+07	2.23699e+06	3.88792e+06
538	38	Chiroptera	24100.3	1.8402e+07	2.23779e+06	3.91146e+06
539	39	Chiroptera	18692.2	1.71347e+07	2.23779e+06	3.69966e+06
540	40	Chiroptera	16119	1.76599e+07	2.28647e+06	3.92348e+06
541	41	Chiroptera	16119	1.8378e+07	2.22591e+06	3.90156e+06
542	42	Chiroptera	24100.3	1.96363e+07	2.11277e+06	3.97372e+06
543	43	Chiroptera	18692.2	1.93681e+07	2.23905e+06	3.9263e+06
544	44	Chiroptera	18692.2	1.97383e+07	2.23905e+06	3.63468e+06
545	45	Chiroptera	18692.2	1.86331e+07	2.27724e+06	3.88723e+06
546	46	Chiroptera	18692.2	1.89201e+07	2.30763e+06	3.66822e+06
547	47	Chiroptera	18692.2	1.85564e+07	2.2411e+06	3.80245e+06
548	48	Chiroptera	18692.2	1.86229e+07	2.2504e+06	3.92746e+06
549	49	Chiroptera	18692.2	1.77678e+07	2.16496e+06	3.84582e+06
550	50	Chiroptera	24100.3	1.86229e+07	2.28463e+06	3.91012e+06
551	51	Chiroptera	18692.2	1.77678e+07	2.31464e+06	3.98779e+06
552	52	Chiroptera	18692.2	1.91075e+07	2.14945e+06	3.72976e+06
553	53	Chiroptera	18692.2	1.86229e+07	2.13437e+06	3.84112e+06
554	54	Chiroptera	18692.2	1.86229e+07	2.23905e+06	3.89817e+06
555	55	Chiroptera	18692.2	1.75742e+07	2.2283e+06	3.93032e+06
556	56	Chiroptera	18692.2	1.95769e+07	2.25857e+06	3.72789e+06
557	57	Chiroptera	18692.2	1.90343e+07	2.20685e+06	4.02325e+06
558	58	Chiroptera	18692.2	1.92621e+07	2.20685e+06	3.99598e+06
559	59	Chiroptera	17342.4	1.86924e+07	2.24507e+06	4.04494e+06
560	60	Chiroptera	18692.2	1.86229e+07	2.19825e+06	3.90551e+06
561	61	Chiroptera	18692.2	1.92621e+07	2.20468e+06	3.7908e+06
562	62	Chiroptera	24100.3	1.87851e+07	2.32464e+06	3.80686e+06
563	63	Chiroptera	18692.2	1.91277e+07	2.16234e+06	3.56493e+06
564	64	Chiroptera	18692.2	1.9372e+07	2.16114e+06	3.8255e+06
565	65	Chiroptera	18692.2	1.80655e+07	2.1922e+06	3.78101e+06
566	66	Chiroptera	18692.2	1.91483e+07	2.18764e+06	3.9361e+06
567	67	Chiroptera	0.0657101	1.86229e+07	2.16324e+06	3.9861e+06
568	68	Chiroptera	16119	1.86229e+07	2.18566e+06	3.709e+06
569	69	Chiroptera	18692.2	1.92843e+07	2.28288e+06	4.10194e+06
570	70	Chiroptera	16119	1.86856e+07	2.19953e+06	4.04815e+06
571	71	Chiroptera	18692.2	1.77678e+07	2.21616e+06	3.54124e+06
572	72	Chiroptera	18692.2	1.87838e+07	2.24031e+06	4.01801e+06
573	73	Chiroptera	18692.2	1.96692e+07	2.26899e+06	3.91463e+06
574	74	Chiroptera	16119	1.86229e+07	2.23334e+06	4.03939e+06
575	75	Chiroptera	18692.2	1.93941e+07	2.22429e+06	3.89105e+06
576	76	Chiroptera	18692.2	1.92873e+07	2.33207e+06	4.12915e+06
577	77	Chiroptera	18692.2	1.85911e+07	2.18509e+06	3.61289e+06
578	78	Chiroptera	18692.2	1.82728e+07	2.12076e+06	3.80848e+06
579	79	Chiroptera	18692.2	1.77678e+07	2.12076e+06	3.7102e+06
580	80	Chiroptera	18692.2	1.87489e+07	2.23905e+06	3.66416e+06
581	81	Chiroptera	18692.2	1.7985e+07	2.13437e+06	3.9806e+06
582	82	Chiroptera	18692.2	1.86229e+07	2.15091e+06	3.70132e+06
583	83	Chiroptera	16119	1.85564e+07	2.13384e+06	3.71112e+06
584	84	Chiroptera	17342.4	1.67385e+07	2.24564e+06	3.64246e+06
585	85	Chiroptera	24100.3	1.87838e+07	2.20562e+06	4.07467e+06
586	86	Chiroptera	18692.2	1.79981e+07	2.16574e+06	3.55886e+06
587	87	Chiroptera	24100.3	1.72052e+07	2.21499e+06	3.83249e+06
588	88	Chiroptera	18692.2	1.80311e+07	2.18863e+06	3.49457e+06
589	89	Chiroptera	18692.2	1.86229e+07	2.31653e+06	4.00354e+06
590	90	Chiroptera	18692.2	1.91934e+07	2.23905e+06	4.03801e+06
591	91	Chiroptera	16119	1.95528e+07	2.15617e+06	3.83139e+06
592	92	Chiroptera	24100.3	1.8459e+07	2.22429e+06	3.84413e+06
593	93	Chiroptera	16119	1.95787e+07	2.22265e+06	3.74877e+06
594	94	Chiroptera	18692.2	1.82728e+07	2.24452e+06	3.87923e+06
595	95	Chiroptera	16119	1.83109e+07	2.20941e+06	3.69295e+06
596	96	Chiroptera	16119	1.86229e+07	2.19007e+06	3.81085e+06
597	97	Chiroptera	16119	1.8378e+07	2.13437e+06	3.62e+06
598	98	Chiroptera	24100.3	1.85059e+07	2.03004e+06	3.66555e+06
599	99	Chiroptera	18692.2	1.70382e+07	2.32411e+06	3.70514e+06
600	100	Chiroptera	18692.2	1.6396e+07	2.24071e+06	3.19595e+06
601	1	Diprotodontia	89915.7	3.3435e+06	912463	892267
602	2	Diprotodontia	89915.7	4.01327e+06	1.36478e+06	991863
603	3	Diprotodontia	89915.7	3.3435e+06	991176	876941
604	4	Diprotodontia	89915.7	3.3435e+06	915678	869962
605	5	Diprotodontia	89915.7	3.3435e+06	930216	889863
606	6	Diprotodontia	89915.7	4.34214e+06	1.26147e+06	973060
607	7	Diprotodontia	89915.7	4.34214e+06	1.25086e+06	955654
608	8	Diprotodontia	170007	3.3435e+06	1.13958e+06	910787
609	9	Diprotodontia	89915.7	3.3435e+06	1.15062e+06	871341
610	10	Diprotodontia	170007	3.3435e+06	1.13365e+06	911461
611	11	Diprotodontia	89915.7	4.06998e+06	1.19566e+06	1.06777e+06
612	12	Diprotodontia	89915.7	3.3435e+06	1.17215e+06	827587
613	13	Diprotodontia	89915.7	3.3435e+06	1.23436e+06	834390
614	14	Diprotodontia	89915.7	3.3435e+06	927532	887555
615	15	Diprotodontia	89915.7	3.3435e+06	930216	877020
616	16	Diprotodontia	89915.7	3.3435e+06	1.15062e+06	850552
617	17	Diprotodontia	48823	4.01327e+06	1.17215e+06	994930
618	18	Diprotodontia	166109	4.01327e+06	1.19367e+06	995797
619	19	Diprotodontia	89915.7	3.3435e+06	1.10138e+06	894937
620	20	Diprotodontia	40247.8	3.38151e+06	1.27506e+06	942485
621	21	Diprotodontia	89915.7	3.38151e+06	1.14593e+06	967542
622	22	Diprotodontia	89915.7	4.34214e+06	1.19367e+06	1.02647e+06
623	23	Diprotodontia	114954	3.3435e+06	1.13627e+06	881516
624	24	Diprotodontia	89915.7	3.3435e+06	1.21047e+06	960084
625	25	Diprotodontia	89915.7	3.3435e+06	1.07604e+06	875244
626	26	Diprotodontia	89915.7	3.38151e+06	1.08469e+06	951154
627	27	Diprotodontia	233317	4.34214e+06	1.39103e+06	957545
628	28	Diprotodontia	89915.7	3.3435e+06	1.24738e+06	922226
629	29	Diprotodontia	89915.7	3.3435e+06	1.19367e+06	868010
630	30	Diprotodontia	89915.7	3.3435e+06	924948	918889
631	31	Diprotodontia	170007	3.38151e+06	930216	895798
632	32	Diprotodontia	89915.7	4.36159e+06	1.19367e+06	989349
633	33	Diprotodontia	48823	3.3435e+06	1.04042e+06	845794
634	34	Diprotodontia	89915.7	3.99246e+06	1.19765e+06	921760
635	35	Diprotodontia	89915.7	3.99246e+06	1.15062e+06	978608
636	36	Diprotodontia	48823	4.23766e+06	1.19367e+06	1.03446e+06
637	37	Diprotodontia	89915.7	3.3435e+06	926550	849414
638	38	Diprotodontia	89915.7	3.3435e+06	1.22614e+06	849232
639	39	Diprotodontia	265077	3.3435e+06	1.13958e+06	877594
640	40	Diprotodontia	89388	3.3435e+06	1.19367e+06	848039
641	41	Diprotodontia	89915.7	3.3435e+06	1.15062e+06	867055
642	42	Diprotodontia	89915.7	4.34214e+06	927532	1.03844e+06
643	43	Diprotodontia	166109	3.3435e+06	1.14255e+06	873748
644	44	Diprotodontia	166109	4.34214e+06	1.35428e+06	940211
645	45	Diprotodontia	89915.7	4.06998e+06	1.38174e+06	916496
646	46	Diprotodontia	89915.7	4.36159e+06	930216	1.0737e+06
647	47	Diprotodontia	40247.8	3.3435e+06	985531	902126
648	48	Diprotodontia	166109	3.38151e+06	1.1933e+06	882871
649	49	Diprotodontia	89915.7	3.3435e+06	1.27476e+06	836230
650	50	Diprotodontia	40247.8	3.3435e+06	930216	1.00266e+06
651	51	Diprotodontia	89915.7	3.3435e+06	1.12676e+06	880164
652	52	Diprotodontia	48823	3.3435e+06	1.19367e+06	877881
653	53	Diprotodontia	74121.8	3.99246e+06	1.12854e+06	1.06742e+06
654	54	Diprotodontia	48823	4.01327e+06	1.04085e+06	1.01037e+06
655	55	Diprotodontia	48823	4.36159e+06	1.04085e+06	1.0133e+06
656	56	Diprotodontia	89915.7	3.3435e+06	983907	878648
657	57	Diprotodontia	89915.7	3.3435e+06	1.30238e+06	809003
658	58	Diprotodontia	89388	3.3435e+06	1.13958e+06	861088
659	59	Diprotodontia	186382	3.3435e+06	1.14827e+06	844306
660	60	Diprotodontia	89915.7	4.34214e+06	1.22727e+06	1.05674e+06
661	61	Diprotodontia	89388	3.99246e+06	1.19367e+06	974102
662	62	Diprotodontia	89388	4.01327e+06	927532	1.06701e+06
663	63	Diprotodontia	89915.7	3.3435e+06	1.04242e+06	927540
664	64	Diprotodontia	89915.7	3.3435e+06	1.15062e+06	794275
665	65	Diprotodontia	48823	4.01327e+06	1.22614e+06	1.01111e+06
666	66	Diprotodontia	170007	3.3435e+06	1.19367e+06	834154
667	67	Diprotodontia	89915.7	4.01327e+06	930216	1.01861e+06
668	68	Diprotodontia	89915.7	3.3435e+06	927532	969586
669	69	Diprotodontia	186382	4.06998e+06	1.27446e+06	984860
670	70	Diprotodontia	102876	4.06998e+06	1.27506e+06	990923
671	71	Diprotodontia	89915.7	3.3435e+06	1.23406e+06	929810
672	72	Diprotodontia	89915.7	4.00741e+06	936855	915994
673	73	Diprotodontia	89915.7	3.38151e+06	1.19367e+06	951255
674	74	Diprotodontia	89915.7	3.3435e+06	1.22733e+06	880058
675	75	Diprotodontia	40247.8	3.38151e+06	1.19367e+06	958583
676	76	Diprotodontia	170007	3.3435e+06	1.469e+06	792658
677	77	Diprotodontia	74121.8	4.23766e+06	1.19367e+06	1.01305e+06
678	78	Diprotodontia	89915.7	4.06998e+06	1.16408e+06	986412
679	79	Diprotodontia	89388	3.3435e+06	927532	898529
680	80	Diprotodontia	89915.7	4.23766e+06	1.14593e+06	1.04591e+06
681	81	Diprotodontia	186382	3.3435e+06	1.17215e+06	879124
682	82	Diprotodontia	170007	4.06998e+06	1.26517e+06	903402
683	83	Diprotodontia	48823	3.3435e+06	1.12854e+06	864444
684	84	Diprotodontia	89915.7	3.99246e+06	1.30023e+06	955506
685	85	Diprotodontia	166109	4.23766e+06	1.15062e+06	1.00953e+06
686	86	Diprotodontia	40247.8	3.3435e+06	1.04649e+06	904423
687	87	Diprotodontia	74121.8	3.3435e+06	1.07489e+06	869661
688	88	Diprotodontia	74121.8	3.3435e+06	930216	876182
689	89	Diprotodontia	89915.7	3.3435e+06	1.15062e+06	818510
690	90	Diprotodontia	89388	4.06998e+06	921605	1.07268e+06
691	91	Diprotodontia	170007	3.3435e+06	1.17215e+06	953601
692	92	Diprotodontia	170007	4.34214e+06	1.0308e+06	1.02756e+06
693	93	Diprotodontia	89915.7	3.3435e+06	1.10289e+06	844913
694	94	Diprotodontia	89915.7	3.3435e+06	1.2781e+06	862398
695	95	Diprotodontia	186382	4.01327e+06	1.19367e+06	951418
696	96	Diprotodontia	89915.7	4.34214e+06	1.01521e+06	1.05766e+06
697	97	Diprotodontia	89915.7	3.3435e+06	1.02473e+06	898821
698	98	Diprotodontia	102876	4.00741e+06	1.12193e+06	1.01821e+06
699	99	Diprotodontia	89915.7	4.36159e+06	1.07187e+06	1.0871e+06
700	100	Diprotodontia	89915.7	3.3435e+06	1.19367e+06	909705
701	1	Primates	49690.1	3.91279e+06	827517	864044
702	2	Primates	49690.1	3.91279e+06	871674	826976
703	3	Primates	34435.8	4.53874e+06	869026	850787
704	4	Primates	49690.1	4.54707e+06	815482	933957
705	5	Primates	49690.1	5.57245e+06	891457	1.00248e+06
706	6	Primates	72307.2	3.91279e+06	842113	839473
707	7	Primates	49690.1	4.70666e+06	876451	852131
708	8	Primates	49690.1	3.91279e+06	876451	916105
709	9	Primates	49690.1	3.91279e+06	879394	826691
710	10	Primates	34435.8	4.84828e+06	719732	865203
711	11	Primates	49690.1	6.31421e+06	767265	914006
712	12	Primates	49690.1	5.57245e+06	815482	1.03401e+06
713	13	Primates	75900.6	3.91279e+06	876451	896249
714	14	Primates	18152.6	3.91279e+06	803002	877229
715	15	Primates	49690.1	3.91279e+06	820380	810670
716	16	Primates	49690.1	3.91279e+06	761867	913824
717	17	Primates	49690.1	6.31421e+06	724045	934177
718	18	Primates	58496.5	3.91279e+06	810986	858855
719	19	Primates	72307.2	3.91279e+06	689589	882346
720	20	Primates	75900.6	6.31421e+06	807383	956625
721	21	Primates	72307.2	5.57245e+06	936056	1.01268e+06
722	22	Primates	49690.1	4.66319e+06	803002	927955
723	23	Primates	49690.1	5.79111e+06	731389	1.02333e+06
724	24	Primates	72307.2	4.81621e+06	698378	931134
725	25	Primates	49690.1	4.03186e+06	902325	884020
726	26	Primates	49690.1	5.57245e+06	807383	1.01975e+06
727	27	Primates	34435.8	5.79111e+06	805193	965120
728	28	Primates	49690.1	9.16879e+06	882042	1.1963e+06
729	29	Primates	49690.1	3.91279e+06	837617	879640
730	30	Primates	49690.1	4.07026e+06	849954	919787
731	31	Primates	49690.1	3.91279e+06	833721	850713
732	32	Primates	49690.1	5.79195e+06	815683	952460
733	33	Primates	49690.1	4.53874e+06	812463	970621
734	34	Primates	49690.1	5.79195e+06	807383	1.03956e+06
735	35	Primates	49690.1	3.91279e+06	866036	864848
736	36	Primates	75900.6	4.81621e+06	890890	902351
737	37	Primates	49690.1	3.91279e+06	726520	882338
738	38	Primates	49690.1	3.91279e+06	735451	907213
739	39	Primates	44306.4	4.30213e+06	803002	879299
740	40	Primates	34435.8	3.91279e+06	762164	884750
741	41	Primates	49690.1	3.91279e+06	767265	878056
742	42	Primates	49690.1	4.30213e+06	847018	941832
743	43	Primates	49690.1	9.16879e+06	884985	1.13414e+06
744	44	Primates	44306.4	4.84828e+06	856462	913623
745	45	Primates	18152.6	5.79195e+06	824202	1.08062e+06
746	46	Primates	49690.1	4.47626e+06	807383	872137
747	47	Primates	34435.8	3.91279e+06	779226	747214
748	48	Primates	49690.1	5.79111e+06	897929	962917
749	49	Primates	49690.1	4.54707e+06	869026	891134
750	50	Primates	72307.2	5.57245e+06	770715	983612
751	51	Primates	34435.8	3.91279e+06	807383	845982
752	52	Primates	49690.1	4.84828e+06	835552	937140
753	53	Primates	75900.6	4.47626e+06	735954	855422
754	54	Primates	49690.1	5.79195e+06	835660	1.06399e+06
755	55	Primates	49690.1	4.9223e+06	886297	872482
756	56	Primates	49690.1	4.84828e+06	835552	973676
757	57	Primates	49690.1	4.53874e+06	823323	870477
758	58	Primates	72307.2	3.91279e+06	866036	833285
759	59	Primates	49690.1	4.9223e+06	802672	853218
760	60	Primates	44306.4	5.79111e+06	864249	960520
761	61	Primates	72307.2	4.30213e+06	773048	888836
762	62	Primates	49690.1	3.91279e+06	864249	877298
763	63	Primates	49690.1	4.70666e+06	875147	832016
764	64	Primates	44306.4	6.31421e+06	882042	952861
765	65	Primates	75900.6	4.66319e+06	821565	904511
766	66	Primates	49690.1	4.84828e+06	864249	961644
767	67	Primates	49690.1	3.91279e+06	687864	906615
768	68	Primates	47374.5	4.66319e+06	810986	839469
769	69	Primates	49690.1	3.91279e+06	879394	856679
770	70	Primates	72307.2	4.53874e+06	866036	915773
771	71	Primates	44306.4	5.79195e+06	835998	1.05285e+06
772	72	Primates	47374.5	3.91279e+06	809185	855078
773	73	Primates	49690.1	9.16879e+06	722764	1.11807e+06
774	74	Primates	49690.1	5.57245e+06	864249	962049
775	75	Primates	44306.4	3.91279e+06	731389	817790
776	76	Primates	58496.5	5.79195e+06	820552	908525
777	77	Primates	18152.6	9.16879e+06	873803	1.24808e+06
778	78	Primates	18152.6	3.91279e+06	864249	930296
779	79	Primates	49690.1	3.91279e+06	869026	873450
780	80	Primates	49690.1	3.91279e+06	864249	855572
781	81	Primates	49690.1	4.66319e+06	849954	911996
782	82	Primates	72307.2	9.16879e+06	879100	1.24782e+06
783	83	Primates	49690.1	9.16879e+06	884985	1.09766e+06
784	84	Primates	49690.1	4.07026e+06	776813	821286
785	85	Primates	49690.1	4.84828e+06	884290	1.01086e+06
786	86	Primates	49690.1	4.9223e+06	837417	858879
787	87	Primates	49690.1	4.07026e+06	750619	825039
788	88	Primates	49690.1	5.79195e+06	852855	920029
789	89	Primates	72307.2	5.79195e+06	879100	1.01245e+06
790	90	Primates	18152.6	4.07026e+06	810986	881709
791	91	Primates	75900.6	5.57245e+06	810662	943904
792	92	Primates	47374.5	3.91279e+06	849901	949878
793	93	Primates	49690.1	4.12325e+06	893891	866485
794	94	Primates	49690.1	3.91279e+06	889438	766448
795	95	Primates	62202.4	3.91279e+06	837617	892237
796	96	Primates	18152.6	4.53874e+06	776698	914334
797	97	Primates	72307.2	4.30213e+06	738158	952280
798	98	Primates	49690.1	3.91279e+06	805193	855058
799	99	Primates	49690.1	5.79195e+06	879100	969110
800	100	Primates	44306.4	3.91279e+06	779226	912189
