# Supplementary material for: Does Clade Density Constrain Geographical Range Evolution?
Source: Ecol Evol. 2024 Oct 31;14(11):e70438. doi: 10.1002/ece3.70438 (PMC11525068; doi:10.1002/ece3.70438)
Supplement: Supplementary file 3 — Table S3. Phylogenetic generalised least squared analyses of the relationship between species pair distances and species ages, clade density, and absolute latitude. The value refers to the average value across topologies, with 95% confidence intervals enclosed in parenthesis. [file ECE3-14-e70438-s001.xlsx]

## Sheet: Sheet 1
Table 1
Table S3. Phylogenetic generalized least squared analyses of the relationship between species pair distances and species ages, clade density, and absolute latitude. The value refers to the average value across topologies, with 95% confidence intervals enclosed in parenthesis.
Class	Taxon	Ages				Clade density				Latitude				R²
		Slope	SE	t	p-value	Slope	SE	t	p-value	Slope	SE	t	p-value
Reptilia	Anguimorpha	22918.093 (-61336.23-104903.497)	56994.967 (35178.375-84975.022)	0.411 (-1.024-1.865)	0.562 (0.051-0.97)	-155.135 (-256.114--63.102)	71.503 (50.35-101.597)	-2.21 (-3.49--0.714)	0.07 (0.001-0.482)	1361.338 (-84989.603-68858.167)	45067.768 (33937.339-57746.962)	0.067 (-2.073-1.463)	0.542 (0.045-0.993)	0.128 (0.038-0.218)
	Gekkota	4264.602 (-12794.059-23965.617)	11858.123 (9734.905-14706.001)	0.362 (-1.011-2.075)	0.536 (0.039-0.997)	-8.811 (-41.165-43.522)	23.33 (15.428-29.371)	-0.357 (-1.667-2.038)	0.488 (0.027-0.963)	-64818.104 (-89605.992--42353.33)	13358.136 (11584.22-15680.783)	-4.88 (-7.131--3.112)	0 (0-0.002)	0.064 (0.026-0.123)
	Iguania	-3642.908 (-20770.63-10804.248)	11414.062 (9363.825-13799.035)	-0.305 (-1.697-1.049)	0.589 (0.091-0.957)	4.513 (-9.452-18.922)	7.189 (5.981-8.166)	0.636 (-1.241-2.751)	0.467 (0.006-0.978)	-28656.074 (-59602.654--6170.15)	7454.113 (6326.12-8681.597)	-3.871 (-8.271--0.825)	0.05 (0-0.42)	0.043 (0.004-0.135)
	Scincoidea	-5269.819 (-54004.843-31888.726)	22518.499 (17057.217-29963.504)	-0.228 (-2.088-1.328)	0.507 (0.038-0.967)	-2.598 (-19.353-11.403)	6.59 (4.484-8.588)	-0.397 (-2.71-1.656)	0.516 (0.005-0.968)	-51876.219 (-94126.253--18785.276)	17120.734 (14344.271-20602.106)	-3.022 (-5.107--1.092)	0.042 (0-0.276)	0.035 (0.006-0.085)
Mammalia	Cetartiodactyla	244112.027 (80603.05-518672.02)	167819.598 (128173.71-210603.919)	1.458 (0.453-2.716)	0.21 (0.009-0.652)	-21.896 (-150.614-86.72)	67.652 (51.18-86.323)	-0.303 (-2.065-1.345)	0.493 (0.044-0.957)	36003.733 (305.997-78165.986)	18534.207 (14285.537-23632.089)	1.96 (0.015-3.951)	0.189 (0-0.918)	0.113 (0.026-0.236)
	Chiroptera	-19829.809 (-171202.065-99739.697)	108290.666 (88067.15-129189.613)	-0.171 (-1.405-1.002)	0.624 (0.153-0.99)	-112.685 (-192.892--52.36)	30.684 (21.807-38.946)	-3.673 (-6.148--1.848)	0.013 (0-0.065)	-120529.145 (-187004.871--51160.369)	23118.759 (19872.822-26146.663)	-5.23 (-8.299--2.242)	0.005 (0-0.032)	0.092 (0.025-0.171)
	Diprotodontia	44869.157 (-17155.754-101917.087)	55098.07 (38910.274-76336.438)	0.837 (-0.283-1.964)	0.447 (0.058-0.915)	-327.241 (-650.912--73.95)	128.109 (85.234-197.54)	-2.582 (-5.017--0.725)	0.084 (0-0.474)	30703.68 (-5166.528-51687.136)	17475.766 (12570.804-23390.985)	1.814 (-0.283-3.247)	0.149 (0.003-0.779)	0.259 (0.066-0.454)
	Primates	-45425.906 (-215223.471-108288.285)	97794.156 (67949.029-136528.721)	-0.457 (-2.14-1.192)	0.489 (0.03-0.952)	-9.749 (-80.532-44.297)	28.147 (17.322-38.032)	-0.282 (-2.659-1.775)	0.442 (0.009-0.955)	-6691.344 (-24441.91-14145.3)	13073.937 (10114.874-16799.245)	-0.543 (-2.037-0.995)	0.48 (0.044-0.974)	0.028 (0.003-0.077)
