# Supplementary material for: Does Clade Density Constrain Geographical Range Evolution?
Source: Ecol Evol. 2024 Oct 31;14(11):e70438. doi: 10.1002/ece3.70438 (PMC11525068; doi:10.1002/ece3.70438)
Supplement: Supplementary file 4 — Table S4. Phylogenetic generalised least squared analyses of the relationship between tip rates and midpoint, minimum, or maximum latitude. Tip rates were calculated with the multirateBM function (see Section 2). The value refers to the average value across topologies, with 95% confidence intervals enclosed in parenthesis. [file ECE3-14-e70438-s005.xlsx]

## Sheet: Sheet 1
Table 1
Table S4. Phylogenetic generalized least squared analyses of the relationship between tip rates and midpoint, minimum, or maximum latitude. Tip rates were calculated with the multirateBM function (see Methods). The value refers to the average value across topologies, with 95% confidence intervals enclosed in parenthesis.
Class	Taxon	Latitude
		Midpoint latitude					Minimum latitude					Maximum latitude
		Slope	SE	t	p-value	R²	Slope	SE	t	p-value	R²	Slope	SE	t	p-value	R²
Reptilia	Anguimorpha	-0.001 (-0.002-0)	0 (0-0.001)	-1.859 (-4.956-0.353)	0.241 (0-0.878)	0.033 (0-0.133)	-0.001 (-0.003-0)	0.001 (0-0.001)	-1.706 (-5.03-0.216)	0.299 (0-0.967)	0.029 (0-0.137)	0.001 (-0.001-0.002)	0.001 (0-0.001)	0.955 (-0.971-3.926)	0.369 (0-0.939)	0.016 (0-0.088)
	Gekkota	0 (-0.001-0)	0 (0-0.001)	-0.874 (-2.186-0.217)	0.486 (0.029-0.939)	0.002 (0-0.004)	0 (0-0.001)	0 (0-0.001)	1.074 (-0.992-3.995)	0.411 (0-0.962)	0.003 (0-0.017)	0 (0-0)	0 (0-0.001)	0.357 (-0.7-1.805)	0.598 (0.058-0.972)	0.001 (0-0.003)
	Iguania	0 (0-0)	0 (0-0)	-0.74 (-3.496-1.447)	0.47 (0.001-0.99)	0.001 (0-0.009)	0 (0-0)	0 (0-0.001)	0.606 (-1.976-2.84)	0.4 (0.003-0.918)	0.001 (0-0.007)	0 (0-0)	0 (0-0)	-0.542 (-3.09-1.311)	0.535 (0.002-0.969)	0.001 (0-0.007)
	Scincoidea	0 (0-0)	0 (0-0)	-1.254 (-3.451-0.614)	0.32 (0.001-0.888)	0.003 (0-0.01)	0 (0-0)	0 (0-0)	0.265 (-2.57-2.28)	0.495 (0.003-0.988)	0.001 (0-0.009)	0 (0-0)	0 (0-0)	-1.816 (-4.012--0.158)	0.195 (0-0.855)	0.004 (0-0.013)
Mammalia	Cetartiodactyla	-0.001 (-0.002-0)	0.001 (0.001-0.003)	-1.295 (-2.419--0.265)	0.261 (0.016-0.777)	0.009 (0-0.026)	0.001 (0-0.002)	0.001 (0.001-0.003)	0.736 (-0.344-2.22)	0.502 (0.029-0.969)	0.005 (0-0.022)	-0.001 (-0.003-0.001)	0.002 (0.001-0.004)	-0.85 (-1.671-0.221)	0.422 (0.097-0.928)	0.004 (0-0.013)
	Chiroptera	-0.001 (-0.002-0)	0.001 (0-0.003)	-1.619 (-3.404--0.027)	0.189 (0-0.843)	0.003 (0-0.011)	0 (-0.002-0.004)	0.001 (0-0.001)	0.285 (-3.858-5.405)	0.437 (0-0.975)	0.006 (0-0.047)	-0.001 (-0.002-0)	0.001 (0-0.003)	-1.052 (-2.695-0.426)	0.349 (0.002-0.924)	0.002 (0-0.008)
	Diprotodontia	-0.001 (-0.004-0)	0.001 (0-0.003)	-0.794 (-2.011-0.229)	0.471 (0.047-0.987)	0.008 (0-0.031)	-0.001 (-0.005-0.002)	0.002 (0.001-0.006)	-0.209 (-1.346-0.99)	0.615 (0.181-0.97)	0.004 (0-0.014)	-0.001 (-0.003-0)	0.001 (0-0.004)	-0.983 (-2.557-0.241)	0.4 (0.012-0.939)	0.012 (0-0.049)
	Primates	0 (-0.001-0)	0 (0-0.001)	-0.829 (-2.627-0.981)	0.421 (0.009-0.907)	0.003 (0-0.018)	0 (-0.001-0)	0 (0-0.001)	-0.845 (-2.225-0.408)	0.455 (0.027-0.958)	0.003 (0-0.013)	0 (-0.001-0.001)	0 (0-0.001)	0.361 (-1.261-2.241)	0.552 (0.026-0.968)	0.003 (0-0.013)
